# Supplementary material for: Colonisation resistance in the sand fly gut: Leishmania protects Lutzomyia longipalpis from bacterial infection
Source: Parasit Vectors. 2014 Jul 23;7:329. doi: 10.1186/1756-3305-7-329 (PMC4112039; doi:10.1186/1756-3305-7-329)
Supplement: Supplementary file 2 — Additional file 2: Figure S1: Effect of In vitro incubation of yeast and bacterial cells and media on the growth of L. mexicana. (A) Number of L. mexicana promastigotes after in vitro incubation with Pseudozyma sp., Ochrobactrum intermedium and Asaia sp. (107 CFU mL-1) and (B) microbiological media for 24 h at 26°C. PBS and LB media were used as a control. Experiments were done in triplicate and repeated three times. Mann Whitney U test: a- P < 0.044; b- P < 0.001; c- P < 0.0045. (ZIP 75 KB) [file 13071_2014_1514_MOESM2_ESM.zip]

Archive with 2 entries (2 files):
- Figure S1A.tiff
- Figure S1B.tiff
